# Supplementary material for: The activity level of follicular helper T cells in the peripheral blood of osteosarcoma patients is associated with poor prognosis
Source: Bioengineered. 2022 Jan 26;13(2):3751–9. doi: 10.1080/21655979.2022.2031387 (PMC8974108; doi:10.1080/21655979.2022.2031387)
Supplement: Supplemental Material [file KBIE_A_2031387_SM2832.xlsx]

## Sheet: OS组完整版数据
序号	性别 （1是男生，2是女生）	年龄 （1是小于等于20， 2是大于20）	BMI	肿瘤位置 （1是femur， 2是tibia， 3是other）	肿瘤分期 （1是ⅡA，2是ⅡB， 3是Ⅲ）	肿瘤大小 （小于5cm，大于5cm	肿瘤分化程度 （1是低分化，2是高分化）	肿瘤是否发生转移 （1是未发生，2是发生）	tfm细胞活化水平	总生存期	CD4+CXCR5+CD69阳性细胞在CD4 +T细胞中所占比率	生存状态	OS组患者外周血CD4+CXCR5+Tfh细胞占CD4 + T细胞的百分比
1	1	1	21.13	1	1	1	1	1	1	85	16.73	0	18.06
2	2	2	21.4	1	1	1	1	1	1	95	19.89	0	16.92
3	2	1	20.38	1	1	1	1	1	1	78	17.92	0	13.37
4	1	1	20.21	1	1	1	1	1	1	65	17.39	0	17.39
5	1	2	19.07	1	1	1	1	1	1	62	14.54	0	21.98
6	2	2	21.71	2	1	2	2	1	2	53	22.23	1	18.32
7	1	2	20.05	2	1	1	1	1	1	86	14.3	0	15.03
8	2	2	20.19	2	1	1	1	1	1	75	15.79	0	17.74
9	2	2	20.25	2	1	1	1	1	1	68	15.03	0	16.48
10	1	1	19.09	1	1	1	1	1	1	65	14.74	0	17.91
11	2	1	19.03	2	1	1	1	1	1	69	14.1	0	19.71
12	1	2	19.48	2	1	1	1	1	1	63	16.91	0	18.5
13	1	2	21.34	2	1	1	1	1	1	80	15.57	0	17.06
14	2	1	20.21	3	1	1	1	1	1	85	17.08	0	20.64
15	1	1	20.93	1	1	1	1	1	1	75	16.35	0	20.96
16	2	2	20.22	1	1	1	1	1	2	55	8.69	1	21.54
17	1	1	19.72	3	1	1	1	1	1	68	16.98	0	19.39
18	1	2	20.28	2	1	1	1	1	1	73	17.19	0	14.96
19	2	2	21.65	2	1	1	1	1	1	68	22.23	0	15.82
20	1	1	21.96	1	1	1	1	1	1	75	14.25	0	15.06
21	1	2	20.28	2	1	1	1	1	1	68	16.56	0	20.48
22	1	1	19.68	1	1	1	1	1	1	68	14.03	0	14.76
23	1	1	21.64	1	1	1	1	1	1	76	17.92	0	14.82
24	1	2	20.36	2	1	1	1	1	1	43	10.23	1	18.24
25	2	1	20.79	3	1	1	1	1	2	42	17.95	1	19.24
26	1	2	21.3	1	1	1	1	1	1	44	16.94	1	16.19
27	1	1	21.93	1	1	1	1	1	1	50	15.16	1	15.27
28	2	1	19.96	1	1	1	1	1	1	49	14.45	1	19.16
29	1	2	21.92	3	1	1	1	1	1	48	14.18	1	7.56
30	1	1	21.05	1	1	1	1	1	1	54	9.88	1	20.78
31	2	2	21.82	3	1	1	1	1	1	75	15.49	0	13.86
32	1	1	19.06	1	1	1	1	1	1	62	16.13	0	17.04
33	1	2	19.83	3	1	1	1	1	1	63	15.66	0	14.07
34	1	1	21.89	1	1	1	1	1	1	61	15.69	0	19.69
35	1	2	19.12	1	1	1	1	1	2	62	14.53	0	21.78
36	1	2	21.54	1	1	1	1	1	1	53	15.48	1	8.56
37	2	1	21.49	1	1	1	1	1	1	53	17.86	1	19.61
38	1	1	19.77	2	1	1	1	1	1	55	17.12	1	21.49
39	1	2	19.17	1	1	1	1	1	1	43	15.1	1	19.07
40	2	1	20.42	3	1	1	1	1	2	41	15.86	1	15.7
41	1	1	19.62	2	1	1	1	1	1	45	11.23	1	15.7
42	1	2	19.28	1	1	1	1	1	2	59	16.2	1	18.02
43	1	1	19.23	2	1	1	1	1	1	73	12.13	0	13.35
44	1	1	19.87	1	1	1	1	1	1	73	15.79	0	14.23
45	1	1	19.14	3	1	1	1	1	1	83	15.01	0	21.88
46	1	1	21.22	2	1	1	1	1	1	87	14.3	0	19.04
47	1	2	19.7	3	1	1	1	1	2	48	15.17	1	14.9
48	2	1	20.43	1	1	1	1	1	1	81	17.62	0	21.74
49	1	1	19.46	2	1	1	1	1	1	83	17.65	0	14.32
50	1	1	21.99	1	1	1	1	1	1	82	14.99	0	19.68
51	2	2	21.85	1	1	1	1	1	1	72	14.58	0	17.14
52	1	1	21.43	2	1	1	1	1	1	83	14.85	0	17.21
53	1	2	19.75	3	1	1	1	1	1	70	17.83	0	16.86
54	1	1	21.62	3	1	1	1	1	1	72	16.46	0	13.28
55	1	2	21.21	2	1	1	1	1	1	73	14.45	0	16.48
56	1	1	20.07	3	1	1	1	1	1	78	17.65	0	17.31
57	2	1	20.25	3	1	1	1	1	1	73	17.21	0	21.86
58	1	1	21.68	2	1	1	1	1	1	68	15.22	0	14.98
59	1	1	21.14	1	1	1	1	1	1	81	14.14	0	21.67
60	2	1	19.75	1	1	1	1	1	1	83	9.58	0	21.2
61	1	2	19.72	1	1	1	1	1	2	58	16.18	1	13.76
62	1	1	21.87	2	1	1	1	1	1	82	14.59	0	18.94
63	1	1	21.4	1	1	1	1	1	1	76	10.98	0	24.36
64	1	1	21.28	2	1	1	1	1	1	78	15.28	0	20.33
65	1	2	19.1	1	1	1	1	1	1	75	16.68	0	21.92
66	2	1	20.4	3	1	2	1	1	1	69	17.11	0	16.55
67	1	1	20	2	1	1	1	1	1	68	17.93	0	17.84
68	1	1	21.6	3	1	1	1	1	1	53	14.84	1	14.69
69	2	2	21.02	2	1	1	1	1	1	68	16.99	0	19.06
70	1	1	20.99	3	1	1	1	1	1	56	14.93	1	18.91
71	1	2	21.89	2	1	2	1	1	1	42	16.98	1	17.35
72	2	1	19.43	2	2	1	1	1	1	56	16.82		13.59
73	1	1	21.23	1	2	1	2	1	1	49	18.32	1	16.92
74	1	2	19.78	2	2	1	1	1	1	52	16.4	1	20.73
75	2	1	20.96	1	2	1	1	1	1	52	17.8	1	16.4
76	2	1	20.62	3	2	2	1	1	1	62	18.56	0	21.43
77	1	2	20.08	2	2	2	1	1	1	62	15.32	0	25.63
78	1	1	20.46	1	2	1	1	1	1	53	15.82	1	15.16
79	2	1	19.87	3	2	2	1	1	1	58	14.74	1	16.24
80	2	2	19.45	2	2	1	1	1	2	46	16.4	1	15.68
81	1	1	19.36	3	2	1	1	1	1	53	15.2	1	27.56
82	1	1	20.8	2	2	1	1	1	1	53	15.23	1	15.86
83	1	2	19.43	1	2	1	1	1	1	57	17.39	1	15.74
84	1	1	21.48	3	2	2	2	1	2	43	24.32	1	19.62
85	2	2	20.01	2	2	2	1	1	1	52	19.28	1	15.08
86	1	1	20.39	1	2	1	1	1	1	53	17.67	1	19.91
87	1	1	20.35	3	2	1	1	1	1	57	17.04	1	13.78
88	1	2	19.41	2	2	1	1	1	1	55	17.03	1	21.56
89	1	1	21.96	1	2	1	1	1	1	52	15.52	1	17.35
90	2	1	21.95	1	2	1	1	1	2	41	14.23	1	19.16
91	2	2	19.89	2	2	1	1	1	1	43	14.88	1	18.46
92	1	1	19.13	1	2	1	1	1	1	44	17.51	1	19.49
93	1	1	21.22	1	2	1	1	1	1	48	14.73	1	23.54
94	1	2	19.52	2	2	2	1	1	1	58	23.56	1	13.45
95	2	1	20.24	1	2	1	1	1	1	53	16.23	1	21.45
96	1	1	20.86	3	2	2	1	1	1	55	18.18	1	20.93
97	1	1	19.3	3	2	1	1	1	1	51	17.73	1	20.77
98	1	2	21.89	1	2	1	1	1	1	52	14.84	1	15.81
99	2	1	21.1	2	2	1	1	1	1	58	14.69	1	13.06
100	1	1	21.59	2	2	2	1	1	2	64	18.23	0	8.56
101	2	2	21.75	2	2	1	1	1	1	72	15.34	0	14.85
102	2	1	19.17	2	2	1	1	1	1	52	15.69	1	20.28
103	1	1	20.64	2	2	2	1	1	2	39	18.75	1	16.43
104	1	1	21.17	1	2	1	1	1	1	69	16.42	0	17.29
105	2	1	20.8	3	2	1	1	1	1	68	17.33	0	13.39
106	1	2	21.04	2	2	1	1	1	1	63	15.72	0	21.04
107	2	1	20.46	1	2	2	1	1	1	62	18.44	0	18.32
108	1	2	19.95	2	2	1	1	1	1	56	18.06	1	14.18
109	2	2	19.63	1	3	2	2	2	1	48	22.32	1	16.28
110	1	1	21.96	1	2	2	1	1	2	42	15.12	1	16.37
111	1	2	21.75	2	2	1	1	1	2	45	16.88	1	15.14
112	1	1	23.89	1	2	1	2	1	1	46	18.03	1	17.83
113	2	1	19.96	3	2	2	1	1	1	48	16.26	1	16.09
114	1	1	20.26	1	2	1	1	1	1	45	15.09	1	16.93
115	1	1	18.12	2	2	1	2	1	2	53	19.53	1	13.9
116	2	2	21.42	1	3	2	1	2	2	56	21.48	1	14.91
117	1	1	21.88	1	3	2	2	2	2	43	23.23	1	17.84
118	2	2	21.97	2	3	2	1	2	2	52	20.63	1	16.23
119	1	1	21.4	1	2	2	2	1	1	42	18.56	1	19.96
120	1	1	18.23	1	3	2	2	2	2	70	23.3	0	14.67
121	1	2	16.56	1	3	2	2	2	2	65	22.29	0	20.81
122	2	1	14.56	1	3	2	2	2	2	35	24.58	1	14
123	1	1	20.7	3	3	2	2	2	2	24	16.56	1	19.31
124	2	1	21.26	2	3	2	2	2	2	53	24.18	1	19.02
125	1	1	19.77	2	3	2	2	2	2	24	23.98	1	17.67
126	1	1	19.07	1	3	2	2	2	2	35	20.93	1	19.44
127	2	1	21.52	2	3	2	1	2	2	55	18.96	1	21.92
128	2	2	21.72	1	3	2	2	2	2	10	22.2	1	14.54
129	2	1	21.32	2	3	2	2	2	2	12	22.84	1	13.75
130	1	1	20.17	1	2	1	2	1	1	25	17.56	1	20.59
131	2	1	20.07	1	3	2	2	2	2	25	23.63	1	19.31
132	1	2	19.1	2	3	2	2	2	2	32	22.21	1	18.89
133	2	1	19.58	2	3	2	2	2	2	33	23.17	1	20.63
134	1	1	16.23	1	3	2	2	2	2	41	20.88	1	20.34
135	1	1	16.56	3	3	2	2	2	2	65	22.84	0	16.66
136	2	2	13.96	2	3	2	2	2	2	43	23.42	1	15.25
137	1	1	15.69	1	3	2	2	2	2	41	20.78	1	15.68
138	2	1	13.86	3	3	2	2	2	2	42	24.59	1	17.79
139	2	2	19.75	2	3	2	2	2	2	23	22.41	1	16.48
140	1	1	19.7	1	3	2	2	2	2	6	22.52	1	21.55
141	2	1	20.61	3	3	2	2	2	2	3	24.16	1	13.42
142	1	2	20.53	3	3	2	2	2	2	22	23.19	1	15.03
143	1	1	16.56	1	3	2	2	2	2	19	22.07	1	19.79
144	2	2	20.85	2	2	1	1	1	1	18	19.58	1	19.57
145	1	2	20.53	2	2	1	1	1	1	16	16.57	1	19.04
146	2	1	20.92	3	3	2	2	2	2	13	22.91	1	16.36
147	1	2	20.67	3	3	2	2	2	2	5	24.25	1	21.14
148	1	1	21.2	3	3	2	2	2	2	12	22.58	1	19.64
平均值

## Sheet: BT组
序号	性别	年龄	BMI	肿瘤位置 （1是femur， 2是tibia， 3是other）	肿瘤分期 （1是ⅡA，2是ⅡB， 3是Ⅲ）	肿瘤大小 （小于5cm，大于5cm	肿瘤分化程度 （1是未分化，2是分化）	肿瘤是否发生转移 （1是发生，2是未发生）	tfm细胞活化水平	总生存期	CD4+CXCR5+CD69阳性细胞在CD4 +T细胞中所占比率	OS组患者外周血CD4+CXCR5+Tfh细胞占CD4 + T细胞的百分比
1											15.91	9.84
2											9.56	13.63
3											16.47	17.77
4											15.68	17.99
5											16.54	13.27
6											9.73	16.46
7											13.99	16.19
8											14.77	12.1
9											5.69	9.7
10											14.43	12.47
11											15.14	17.44
12											10.3	10.16
13											13.23	13.68
14											11.44	15.88
15											10.45	17.13
16											12.96	14.18
17											11.91	11.35
18											11.46	9.72
19											15.89	13.19
20											6.89	13.04
21											9.93	16.35
22											13.98	16.42
23											9.12	8.62
24											14.06	17.8
25											16.39	15.88
26											16.3	12.13
27											7.56	15.2
28											24.23	11.31
29											17.61	11.02
30											15.47	16.01
31											11.74	14.27
32											13.6	10.4
33											12.97	9.88
34											9.07	13.95
35											16.26	15.67
36											12.02	15.48
37											14.74	11.26
38											11.76	13.02
39											9.95	16.68
40											9.93	13.23
41											13.37	8.46
42											17.19	12.97
43											8.76	13.92
44											13.99	15.68
45											20.23	17.76
46											12.07	8.45
47											9.7	17.08
48											14.06	8.45
49											12.08	12.86
50											16.4	9.05
51											12.28	14.79
52											16.04	9.82
53											12.81	9.69
54											20.21	16.23
55											12.12	8.45
56											12.27	17.84
57											5.69	8.45
58											13.63	14.94
59											11.12	11.69
60											15.31	8.45
61											9.82	9.37
62											11.27	15.73
63											8.59	17.71
64											15.44	15.26
65											13.98	11.13
66											12.68	12
67											10.56	10.8
68											13.69	17.88
69											11.38	14.66
70											9.1	11.23
71											13.51	11.5
72											13.83	13.43
73											14.38	16.75
74											8.76	10.39
75											10.74	13.14
76											14.96	11.55
77											9.31	14.23
78											11.83	9.42
79											9.02	15.93
80											13.93	16.96
81											14.88	9.51
82											12.44	11.23
83											10.18	11.22
84											13.5	9.06
85											17.29	11.23
86											17.53	14.48
87											17.23	9.49
88											14.46	12.85
89											13.08	10.19
90											20.21	14.21
91											12.78	14.19
92											6.59	11.23
93											9.87	13.6
94											12.05	10.87
95											10.23	8.59
96											16.19	9.44
97											9.87	13.42
98											11.48	11.93
99											8.69	10.1
100											8.98	9.13
101											17.69	14.48
102											10.88	10.2
平均值											12.8563
											3.30905

## Sheet: 健康组
序号	性别	年龄	BMI	肿瘤位置 （1是femur， 2是tibia， 3是other）	肿瘤分期 （1是ⅡA，2是ⅡB， 3是Ⅲ）	肿瘤大小 （小于5cm，大于5cm	肿瘤分化程度 （1是未分化，2是分化）	肿瘤是否发生转移 （1是发生，2是未发生）	tfm细胞活化水平	总生存期	CD4+CXCR5+CD69阳性细胞在CD4 +T细胞中所占比率（%）	OS组患者外周血CD4+CXCR5+Tfh细胞占CD4 + T细胞的百分比
1											8.43	8.7
2											8.37	5.79
3											5.5	7.05
4											7.42	5.19
5											12.36	5.97
6											7.3	7.65
7											5.97	4.68
8											8.1	11.22
9											8.16	5.85
10											6.06	6.55
11											8.3	5.89
12											8.22	8.42
13											5.4	6.24
14											7.24	7.23
15											5.3	8.84
16											6.78	6.14
17											7.23	6.1
18											6.41	10.19
19											7.49	5.17
20											6.94	4.51
21											7.16	9.2
22											11.56	4.52
23											5.29	6.59
24											6.07	10.95
25											8.26	7.98
26											7.67	8.31
27											5.65	4.93
28											7.41	8.78
29											7.18	11.01
30											5.34	10.45
31											11.23	9.43
32											6.84	5.7
33											5.42	6.62
34											8.41	7.11
35											8.69	5.01
36											8.8	10.67
37											8.79	10.06
38											7.55	5.03
39											8.72	8.76
40											5.08	7.58
41											8.72	6.53
42											7.38	4.94
43											8.96	6.3
44											7.28	5.25
45											7.47	5.23
46											7.54	7.08
47											8.55	7.82
48											9.9	9.75
49											6.01	10.53
50											8.08	10.87
51											5.49	11.08
52											10.98	10.1
53											7.65	4.87
54											5.36	10.1
55											7.33	9.12
56											8.33	8.82
57											7.43	10.83
58											12.35	7.54
59											5.42	7.32
60											5.45	10.47
61											6.84	4.81
62											7.01	10.15
63											7.14	10.39
64											8	9.85
65											7.5	11
66											6.93	10.07
67											6.4	8.3
68											5.44	6.8
69											7.92	9.45
70											8.9	7.36
71											7.37	10.95
72											8.68	5.95
73											8.13	6.91
74											7.01	6.1
75											7.44	8.28
76											7.17	5.17
77											6.89	7.62
78											5.94	6.16
79											7.76	8.39
80											6.15	8.15
81											7.99	9.17
82											7.19	6.47
83											8.86	9.59
84											6.59	9.66
85											6.58	8.6
86											6.53	6.1
87											5.8	10.75
88											6.95	4.84
89											11.26	8.31
90											5.03	5.01
91											6.74	9.02
92											7.18	9.02
93											5.19	7.7
94											5.13	6.44
95											10.23	5.36
96											8.24	8.62
97											6.55	6.66
98											5.53	9.17
99											7.31	11.08
100											8.63	6.36
101											6.99	10.69
102											6.29	5.12
103											6.91	7.49
104											8.77	9.17
105											8.56	6.59
106											5.26	9.52
107											8.25	8.15
108											6.47	5.28
109											7.44	6.58
110											8.81	8.55
111											8.61	10.99
112											6.24	5.35
113											10.85	9.19
114											8.56	9.98
115											8.29	11.15
116											7.75	6.17
117											5.31	9.51
118											6.75	10.3
119											5.75	5.57
120											5.97	7.26
121											5.99	4.54
122											8.86	7.53
123											5.47	7.91
124											5.61	10.86
125											5.14	4.97
126											5.22	10.41
127											6.14	5.61
128											5.69	7.64
129											6.66	7.3
130											8.75	10.79
131											7.68	6.25
132											8.62	6.33
133											6.46	5.07
平均值											7.33857
											1.5475
